# Supplementary material for: Synthesis and Development of N-2,5-Dimethylphenylthioureido Acid Derivatives as Scaffolds for New Antimicrobial Candidates Targeting Multidrug-Resistant Gram-Positive Pathogens
Source: Antibiotics (Basel). 2023 Jan 20;12(2):220. doi: 10.3390/antibiotics12020220 (PMC9952208; doi:10.3390/antibiotics12020220)
Supplement: Supplementary file 1 [file antibiotics-12-00220-s001.zip]

Archive with 1 entries (1 files):
- antibiotics-2158541-supplementary.pdf
